# Supplementary material for: A Standardised Method to Quantify the Infectious Titre of Rabbit Haemorrhagic Disease Virus
Source: Viruses. 2025 Apr 24;17(5):609. doi: 10.3390/v17050609 (PMC12115570; doi:10.3390/v17050609)
Supplement: Supplementary file 1 [file viruses-17-00609-s001.zip]

Archive with 1 entries (1 files):
- viruses-3533118-supplementary.pdf
